# Supplementary material for: A Novel Exopolysaccharide Produced by Sphingomonas sp. MT01 and Its Potential Application in Enhanced Oil Recovery
Source: Polymers (Basel). 2025 Jan 14;17(2):186. doi: 10.3390/polym17020186 (PMC11768204; doi:10.3390/polym17020186)
Supplement: Supplementary file 1 [file polymers-17-00186-s001.zip]

Archive with 1 entries (1 files):
- polymers-3402303-supplementary.pdf
